# Supplementary material for: Identification of immune-associated genes for the diagnosis of ulcerative colitis-associated carcinogenesis via integrated bioinformatics analysis
Source: Front Oncol. 2024 Nov 8;14:1475189. doi: 10.3389/fonc.2024.1475189 (PMC11581968; doi:10.3389/fonc.2024.1475189)
Supplement: Supplementary file 3 [file Table1.xlsx]

## Sheet: Sheet1
Table S1. GO analysis results.
ONTOLOGY	ID	Description	GeneRatio	BgRatio	pvalue	p.adjust	qvalue	geneID	Count
BP	GO:0002377	immunoglobulin production	11/34	216/18723	8.46e-14	6.26e-11	4.54e-11	BCL6/IGKC/IGKV1-5/IGKV1D-13/IGKV3-20/IGKV4-1/IGLV1-44/IGLV2-23/IGLV3-19/IGLV4-60/IGLV6-57	11
BP	GO:0002440	production of molecular mediator of immune response	11/34	308/18723	4.08e-12	1.38e-09	9.98e-10	BCL6/IGKC/IGKV1-5/IGKV1D-13/IGKV3-20/IGKV4-1/IGLV1-44/IGLV2-23/IGLV3-19/IGLV4-60/IGLV6-57	11
BP	GO:0006959	humoral immune response	11/34	317/18723	5.58e-12	1.38e-09	9.98e-10	CXCL2/CXCL3/CXCL1/IGHG1/IGHD/IGHA1/IGHA2/IGHM/IGHV3-48/IGKC/IGKV3-20	11
BP	GO:0050871	positive regulation of B cell activation	8/34	152/18723	2.38e-10	4.4e-08	3.19e-08	BCL6/IGHG1/IGHD/IGHA1/IGHA2/IGHM/IGHV3-48/IGKC	8
BP	GO:0006910	phagocytosis, recognition	7/34	100/18723	4.79e-10	7.09e-08	5.14e-08	IGHG1/IGHD/IGHA1/IGHA2/IGHM/IGHV3-48/IGKC	7
BP	GO:0006958	complement activation, classical pathway	7/34	108/18723	8.26e-10	1.02e-07	7.39e-08	IGHG1/IGHD/IGHA1/IGHA2/IGHM/IGHV3-48/IGKC	7
BP	GO:0002455	humoral immune response mediated by circulating immunoglobulin	7/34	121/18723	1.84e-09	1.6e-07	1.16e-07	IGHG1/IGHD/IGHA1/IGHA2/IGHM/IGHV3-48/IGKC	7
BP	GO:0050864	regulation of B cell activation	8/34	198/18723	1.95e-09	1.6e-07	1.16e-07	BCL6/IGHG1/IGHD/IGHA1/IGHA2/IGHM/IGHV3-48/IGKC	8
BP	GO:0019730	antimicrobial humoral response	7/34	122/18723	1.95e-09	1.6e-07	1.16e-07	CXCL2/CXCL3/CXCL1/IGHA1/IGHA2/IGHM/IGKV3-20	7
BP	GO:0006911	phagocytosis, engulfment	7/34	127/18723	2.58e-09	1.7e-07	1.23e-07	IGHG1/IGHD/IGHA1/IGHA2/IGHM/IGHV3-48/IGKC	7
BP	GO:0016064	immunoglobulin mediated immune response	8/34	207/18723	2.77e-09	1.7e-07	1.23e-07	BCL6/IGHG1/IGHD/IGHA1/IGHA2/IGHM/IGHV3-48/IGKC	8
BP	GO:0006956	complement activation	7/34	130/18723	3.04e-09	1.7e-07	1.23e-07	IGHG1/IGHD/IGHA1/IGHA2/IGHM/IGHV3-48/IGKC	7
BP	GO:0019724	B cell mediated immunity	8/34	210/18723	3.1e-09	1.7e-07	1.23e-07	BCL6/IGHG1/IGHD/IGHA1/IGHA2/IGHM/IGHV3-48/IGKC	8
BP	GO:0050853	B cell receptor signaling pathway	7/34	131/18723	3.21e-09	1.7e-07	1.23e-07	IGHG1/IGHD/IGHA1/IGHA2/IGHM/IGHV3-48/IGKC	7
BP	GO:0099024	plasma membrane invagination	7/34	136/18723	4.17e-09	2.06e-07	1.49e-07	IGHG1/IGHD/IGHA1/IGHA2/IGHM/IGHV3-48/IGKC	7
BP	GO:0008037	cell recognition	8/34	225/18723	5.33e-09	2.46e-07	1.79e-07	IGHG1/IGHD/CCL21/IGHA1/IGHA2/IGHM/IGHV3-48/IGKC	8
BP	GO:0010324	membrane invagination	7/34	144/18723	6.22e-09	2.71e-07	1.96e-07	IGHG1/IGHD/IGHA1/IGHA2/IGHM/IGHV3-48/IGKC	7
BP	GO:0042742	defense response to bacterium	9/34	350/18723	8.74e-09	3.59e-07	2.61e-07	LCN2/IGHG1/IGHD/IGHA1/IGHA2/IGHM/IGHV3-48/IGKC/IGKV3-20	9
BP	GO:0002460	adaptive immune response based on somatic recombination of immune receptors built from immunoglobulin superfamily domains	9/34	356/18723	1.01e-08	3.94e-07	2.86e-07	BCL6/IGHG1/IGHD/IGHA1/IGHA2/IGHM/IGHV3-48/IGKC/IRF4	9
BP	GO:0051251	positive regulation of lymphocyte activation	9/34	362/18723	1.17e-08	4.33e-07	3.14e-07	BCL6/IGHG1/IGHD/CCL21/IGHA1/IGHA2/IGHM/IGHV3-48/IGKC	9
BP	GO:0002696	positive regulation of leukocyte activation	9/34	409/18723	3.36e-08	1.18e-06	8.58e-07	BCL6/IGHG1/IGHD/CCL21/IGHA1/IGHA2/IGHM/IGHV3-48/IGKC	9
BP	GO:0050867	positive regulation of cell activation	9/34	420/18723	4.21e-08	1.42e-06	1.03e-06	BCL6/IGHG1/IGHD/CCL21/IGHA1/IGHA2/IGHM/IGHV3-48/IGKC	9
BP	GO:0042113	B cell activation	8/34	334/18723	1.14e-07	3.68e-06	2.67e-06	BCL6/IGHG1/IGHD/IGHA1/IGHA2/IGHM/IGHV3-48/IGKC	8
BP	GO:0002449	lymphocyte mediated immunity	8/34	350/18723	1.64e-07	5.04e-06	3.66e-06	BCL6/IGHG1/IGHD/IGHA1/IGHA2/IGHM/IGHV3-48/IGKC	8
BP	GO:0050851	antigen receptor-mediated signaling pathway	7/34	240/18723	2.09e-07	6.18e-06	4.48e-06	IGHG1/IGHD/IGHA1/IGHA2/IGHM/IGHV3-48/IGKC	7
BP	GO:0070098	chemokine-mediated signaling pathway	5/34	88/18723	5.11e-07	1.45e-05	1.06e-05	CXCL2/CXCL3/CXCL1/PADI2/CCL21	5
BP	GO:0002429	immune response-activating cell surface receptor signaling pathway	7/34	291/18723	7.65e-07	2.02e-05	1.47e-05	IGHG1/IGHD/IGHA1/IGHA2/IGHM/IGHV3-48/IGKC	7
BP	GO:0002757	immune response-activating signal transduction	7/34	291/18723	7.65e-07	2.02e-05	1.47e-05	IGHG1/IGHD/IGHA1/IGHA2/IGHM/IGHV3-48/IGKC	7
BP	GO:1990868	response to chemokine	5/34	97/18723	8.31e-07	2.05e-05	1.49e-05	CXCL2/CXCL3/CXCL1/PADI2/CCL21	5
BP	GO:1990869	cellular response to chemokine	5/34	97/18723	8.31e-07	2.05e-05	1.49e-05	CXCL2/CXCL3/CXCL1/PADI2/CCL21	5
BP	GO:0002443	leukocyte mediated immunity	8/34	440/18723	9.27e-07	2.21e-05	1.61e-05	BCL6/IGHG1/IGHD/IGHA1/IGHA2/IGHM/IGHV3-48/IGKC	8
BP	GO:0006909	phagocytosis	7/34	308/18723	1.12e-06	2.59e-05	1.88e-05	IGHG1/IGHD/IGHA1/IGHA2/IGHM/IGHV3-48/IGKC	7
BP	GO:0002768	immune response-regulating cell surface receptor signaling pathway	7/34	315/18723	1.3e-06	2.92e-05	2.12e-05	IGHG1/IGHD/IGHA1/IGHA2/IGHM/IGHV3-48/IGKC	7
BP	GO:0002764	immune response-regulating signaling pathway	8/34	468/18723	1.47e-06	3.2e-05	2.32e-05	IGHG1/IGHD/IGHA1/IGHA2/IGHM/IGHV3-48/IGKC/IRF4	8
BP	GO:0019731	antibacterial humoral response	4/34	60/18723	4.11e-06	8.48e-05	6.15e-05	IGHA1/IGHA2/IGHM/IGKV3-20	4
BP	GO:0002253	activation of immune response	7/34	375/18723	4.13e-06	8.48e-05	6.15e-05	IGHG1/IGHD/IGHA1/IGHA2/IGHM/IGHV3-48/IGKC	7
BP	GO:0003094	glomerular filtration	3/34	25/18723	1.22e-05	0.000244892	0.00017766	IGHA1/IGHA2/IGKV3-20	3
BP	GO:0097205	renal filtration	3/34	26/18723	1.38e-05	0.000269215	0.000195305	IGHA1/IGHA2/IGKV3-20	3
BP	GO:0030593	neutrophil chemotaxis	4/34	103/18723	3.53e-05	0.000653463	0.000474063	CXCL2/CXCL3/CXCL1/CCL21	4
BP	GO:0071222	cellular response to lipopolysaccharide	5/34	209/18723	3.53e-05	0.000653463	0.000474063	CXCL2/CXCL3/CXCL1/PDCD4/LCN2	5
BP	GO:0071219	cellular response to molecule of bacterial origin	5/34	221/18723	4.61e-05	0.000832009	0.000603591	CXCL2/CXCL3/CXCL1/PDCD4/LCN2	5
BP	GO:0030595	leukocyte chemotaxis	5/34	230/18723	5.57e-05	0.000981888	0.000712323	CXCL2/CXCL3/CXCL1/PADI2/CCL21	5
BP	GO:1990266	neutrophil migration	4/34	122/18723	6.84e-05	0.00117722	0.000854031	CXCL2/CXCL3/CXCL1/CCL21	4
BP	GO:0071621	granulocyte chemotaxis	4/34	125/18723	7.52e-05	0.00126005	0.000914117	CXCL2/CXCL3/CXCL1/CCL21	4
BP	GO:0071216	cellular response to biotic stimulus	5/34	246/18723	7.66e-05	0.00126005	0.000914117	CXCL2/CXCL3/CXCL1/PDCD4/LCN2	5
BP	GO:0097530	granulocyte migration	4/34	148/18723	0.000144562	0.00232557	0.00168711	CXCL2/CXCL3/CXCL1/CCL21	4
BP	GO:0060326	cell chemotaxis	5/34	310/18723	0.000226053	0.00355913	0.00258202	CXCL2/CXCL3/CXCL1/PADI2/CCL21	5
BP	GO:0032496	response to lipopolysaccharide	5/34	343/18723	0.000360312	0.00555481	0.00402981	CXCL2/CXCL3/CXCL1/PDCD4/LCN2	5
BP	GO:0001895	retina homeostasis	3/34	79/18723	0.000393724	0.00582711	0.00422735	IGHA1/IGHA2/IGKC	3
BP	GO:0061844	antimicrobial humoral immune response mediated by antimicrobial peptide	3/34	79/18723	0.000393724	0.00582711	0.00422735	CXCL2/CXCL3/CXCL1	3
BP	GO:0060263	regulation of respiratory burst	2/34	17/18723	0.000427939	0.0060899	0.00441799	IGHA1/IGHA2	2
BP	GO:0097067	cellular response to thyroid hormone stimulus	2/34	17/18723	0.000427939	0.0060899	0.00441799	LMO2/THRB	2
BP	GO:0002237	response to molecule of bacterial origin	5/34	363/18723	0.000466873	0.00651861	0.004729	CXCL2/CXCL3/CXCL1/PDCD4/LCN2	5
BP	GO:0050900	leukocyte migration	5/34	369/18723	0.00050306	0.00689379	0.00500118	CXCL2/CXCL3/CXCL1/PADI2/CCL21	5
BP	GO:0097529	myeloid leukocyte migration	4/34	220/18723	0.000652382	0.0087775	0.00636775	CXCL2/CXCL3/CXCL1/CCL21	4
BP	GO:1901623	regulation of lymphocyte chemotaxis	2/34	25/18723	0.000935428	0.012361	0.00896745	PADI2/CCL21	2
BP	GO:0097066	response to thyroid hormone	2/34	26/18723	0.00101223	0.0131412	0.00953345	LMO2/THRB	2
BP	GO:0003014	renal system process	3/34	110/18723	0.00103408	0.0131934	0.00957135	IGHA1/IGHA2/IGKV3-20	3
BP	GO:0019221	cytokine-mediated signaling pathway	5/34	472/18723	0.00151655	0.0190212	0.0137992	CXCL2/CXCL3/CXCL1/PADI2/CCL21	5
BP	GO:0045730	respiratory burst	2/34	37/18723	0.00204851	0.025265	0.0183288	IGHA1/IGHA2	2
BP	GO:0045622	regulation of T-helper cell differentiation	2/34	39/18723	0.00227403	0.0275866	0.020013	BCL6/IRF4	2
BP	GO:2000107	negative regulation of leukocyte apoptotic process	2/34	46/18723	0.00315113	0.0376102	0.0272848	BCL6/CCL21	2
BP	GO:0007254	JNK cascade	3/34	167/18723	0.00340434	0.0396188	0.0287419	PDCD4/CCL21/SH2D3C	3
BP	GO:0002686	negative regulation of leukocyte migration	2/34	48/18723	0.00342649	0.0396188	0.0287419	PADI2/CCL21	2
BP	GO:0043370	regulation of CD4-positive, alpha-beta T cell differentiation	2/34	51/18723	0.00385986	0.0439431	0.031879	BCL6/IRF4	2
BP	GO:2000401	regulation of lymphocyte migration	2/34	61/18723	0.00547758	0.0614153	0.0445545	PADI2/CCL21	2
BP	GO:0048247	lymphocyte chemotaxis	2/34	64/18723	0.00601384	0.0664215	0.0481863	PADI2/CCL21	2
BP	GO:0042093	T-helper cell differentiation	2/34	66/18723	0.00638417	0.0694748	0.0504014	BCL6/IRF4	2
BP	GO:2000514	regulation of CD4-positive, alpha-beta T cell activation	2/34	67/18723	0.00657316	0.0704948	0.0511413	BCL6/IRF4	2
BP	GO:0002294	CD4-positive, alpha-beta T cell differentiation involved in immune response	2/34	68/18723	0.00676468	0.0705051	0.0511488	BCL6/IRF4	2
BP	GO:0046637	regulation of alpha-beta T cell differentiation	2/34	68/18723	0.00676468	0.0705051	0.0511488	BCL6/IRF4	2
BP	GO:0002287	alpha-beta T cell activation involved in immune response	2/34	69/18723	0.00695873	0.0705405	0.0511745	BCL6/IRF4	2
BP	GO:0002293	alpha-beta T cell differentiation involved in immune response	2/34	69/18723	0.00695873	0.0705405	0.0511745	BCL6/IRF4	2
BP	GO:0010810	regulation of cell-substrate adhesion	3/34	221/18723	0.0074145	0.074145	0.0537894	BCL6/CCL21/NID1	3
BP	GO:0002292	T cell differentiation involved in immune response	2/34	75/18723	0.00817552	0.0806651	0.0585195	BCL6/IRF4	2
BP	GO:0007160	cell-matrix adhesion	3/34	233/18723	0.00856774	0.0834227	0.0605201	BCL6/CCL21/NID1	3
BP	GO:0051403	stress-activated MAPK cascade	3/34	239/18723	0.00918182	0.0882409	0.0640154	PDCD4/CCL21/SH2D3C	3
BP	GO:2000106	regulation of leukocyte apoptotic process	2/34	81/18723	0.00948091	0.0899471	0.0652532	BCL6/CCL21	2
BP	GO:0051402	neuron apoptotic process	3/34	246/18723	0.00993022	0.0917232	0.0665417	FOXQ1/LCN2/THRB	3
BP	GO:0043367	CD4-positive, alpha-beta T cell differentiation	2/34	83/18723	0.00993538	0.0917232	0.0665417	BCL6/IRF4	2
BP	GO:0031098	stress-activated protein kinase signaling cascade	3/34	247/18723	0.01004	0.0917232	0.0665417	PDCD4/CCL21/SH2D3C	3
BP	GO:0001894	tissue homeostasis	3/34	268/18723	0.01251	0.112895	0.0819011	IGHA1/IGHA2/IGKC	3
BP	GO:0120162	positive regulation of cold-induced thermogenesis	2/34	97/18723	0.0133803	0.119295	0.0865437	LCN2/IRF4	2
BP	GO:0035710	CD4-positive, alpha-beta T cell activation	2/34	102/18723	0.0147196	0.129672	0.0940724	BCL6/IRF4	2
BP	GO:0046634	regulation of alpha-beta T cell activation	2/34	104/18723	0.0152709	0.132947	0.0964477	BCL6/IRF4	2
BP	GO:0071887	leukocyte apoptotic process	2/34	106/18723	0.015831	0.133974	0.0971934	BCL6/CCL21	2
BP	GO:0002526	acute inflammatory response	2/34	112/18723	0.0175637	0.133974	0.0971934	C2CD4A/LCN2	2
BP	GO:0046632	alpha-beta T cell differentiation	2/34	112/18723	0.0175637	0.133974	0.0971934	BCL6/IRF4	2
BP	GO:0071347	cellular response to interleukin-1	2/34	113/18723	0.0178601	0.133974	0.0971934	LCN2/CCL21	2
BP	GO:0001672	regulation of chromatin assembly or disassembly	1/34	10/18723	0.0180161	0.133974	0.0971934	PADI2	1
BP	GO:0034756	regulation of iron ion transport	1/34	10/18723	0.0180161	0.133974	0.0971934	LCN2	1
BP	GO:0070099	regulation of chemokine-mediated signaling pathway	1/34	10/18723	0.0180161	0.133974	0.0971934	PADI2	1
BP	GO:2000510	positive regulation of dendritic cell chemotaxis	1/34	10/18723	0.0180161	0.133974	0.0971934	CCL21	1
BP	GO:0002286	T cell activation involved in immune response	2/34	114/18723	0.0181585	0.133974	0.0971934	BCL6/IRF4	2
BP	GO:0071675	regulation of mononuclear cell migration	2/34	115/18723	0.0184591	0.133974	0.0971934	PADI2/CCL21	2
BP	GO:0060249	anatomical structure homeostasis	3/34	314/18723	0.0190483	0.133974	0.0971934	IGHA1/IGHA2/IGKC	3
BP	GO:0072676	lymphocyte migration	2/34	117/18723	0.0190666	0.133974	0.0971934	PADI2/CCL21	2
BP	GO:0002604	regulation of dendritic cell antigen processing and presentation	1/34	11/18723	0.0198003	0.133974	0.0971934	CCL21	1
BP	GO:0032836	glomerular basement membrane development	1/34	11/18723	0.0198003	0.133974	0.0971934	NID1	1
BP	GO:0042670	retinal cone cell differentiation	1/34	11/18723	0.0198003	0.133974	0.0971934	THRB	1
BP	GO:0045628	regulation of T-helper 2 cell differentiation	1/34	11/18723	0.0198003	0.133974	0.0971934	BCL6	1
BP	GO:0046549	retinal cone cell development	1/34	11/18723	0.0198003	0.133974	0.0971934	THRB	1
BP	GO:0048096	chromatin-mediated maintenance of transcription	1/34	11/18723	0.0198003	0.133974	0.0971934	PADI2	1
BP	GO:0090649	response to oxygen-glucose deprivation	1/34	11/18723	0.0198003	0.133974	0.0971934	LCN2	1
BP	GO:0097048	dendritic cell apoptotic process	1/34	11/18723	0.0198003	0.133974	0.0971934	CCL21	1
BP	GO:2000668	regulation of dendritic cell apoptotic process	1/34	11/18723	0.0198003	0.133974	0.0971934	CCL21	1
BP	GO:0002688	regulation of leukocyte chemotaxis	2/34	122/18723	0.0206219	0.133974	0.0971934	PADI2/CCL21	2
BP	GO:0010811	positive regulation of cell-substrate adhesion	2/34	123/18723	0.0209392	0.133974	0.0971934	CCL21/NID1	2
BP	GO:0050863	regulation of T cell activation	3/34	329/18723	0.0215213	0.133974	0.0971934	BCL6/CCL21/IRF4	3
BP	GO:0002903	negative regulation of B cell apoptotic process	1/34	12/18723	0.0215813	0.133974	0.0971934	BCL6	1
BP	GO:0032736	positive regulation of interleukin-13 production	1/34	12/18723	0.0215813	0.133974	0.0971934	IRF4	1
BP	GO:0043380	regulation of memory T cell differentiation	1/34	12/18723	0.0215813	0.133974	0.0971934	BCL6	1
BP	GO:2000508	regulation of dendritic cell chemotaxis	1/34	12/18723	0.0215813	0.133974	0.0971934	CCL21	1
BP	GO:0001952	regulation of cell-matrix adhesion	2/34	128/18723	0.0225562	0.133974	0.0971934	BCL6/CCL21	2
BP	GO:0001768	establishment of T cell polarity	1/34	13/18723	0.0233592	0.133974	0.0971934	CCL21	1
BP	GO:0002638	negative regulation of immunoglobulin production	1/34	13/18723	0.0233592	0.133974	0.0971934	BCL6	1
BP	GO:0031272	regulation of pseudopodium assembly	1/34	13/18723	0.0233592	0.133974	0.0971934	CCL21	1
BP	GO:0031274	positive regulation of pseudopodium assembly	1/34	13/18723	0.0233592	0.133974	0.0971934	CCL21	1
BP	GO:0033262	regulation of nuclear cell cycle DNA replication	1/34	13/18723	0.0233592	0.133974	0.0971934	BCL6	1
BP	GO:0043379	memory T cell differentiation	1/34	13/18723	0.0233592	0.133974	0.0971934	BCL6	1
BP	GO:1904995	negative regulation of leukocyte adhesion to vascular endothelial cell	1/34	13/18723	0.0233592	0.133974	0.0971934	CCL21	1
BP	GO:1905064	negative regulation of vascular associated smooth muscle cell differentiation	1/34	13/18723	0.0233592	0.133974	0.0971934	PDCD4	1
BP	GO:0007569	cell aging	2/34	132/18723	0.023886	0.133974	0.0971934	BCL6/PDCD4	2
BP	GO:0046328	regulation of JNK cascade	2/34	133/18723	0.0242234	0.133974	0.0971934	PDCD4/CCL21	2
BP	GO:0001767	establishment of lymphocyte polarity	1/34	14/18723	0.025134	0.133974	0.0971934	CCL21	1
BP	GO:0001771	immunological synapse formation	1/34	14/18723	0.025134	0.133974	0.0971934	CCL21	1
BP	GO:0002467	germinal center formation	1/34	14/18723	0.025134	0.133974	0.0971934	BCL6	1
BP	GO:0002829	negative regulation of type 2 immune response	1/34	14/18723	0.025134	0.133974	0.0971934	BCL6	1
BP	GO:0033212	iron import into cell	1/34	14/18723	0.025134	0.133974	0.0971934	LCN2	1
BP	GO:0036295	cellular response to increased oxygen levels	1/34	14/18723	0.025134	0.133974	0.0971934	LCN2	1
BP	GO:0072540	T-helper 17 cell lineage commitment	1/34	14/18723	0.025134	0.133974	0.0971934	IRF4	1
BP	GO:0090715	immunological memory formation process	1/34	14/18723	0.025134	0.133974	0.0971934	BCL6	1
BP	GO:1901678	iron coordination entity transport	1/34	14/18723	0.025134	0.133974	0.0971934	LCN2	1
BP	GO:1902969	mitotic DNA replication	1/34	14/18723	0.025134	0.133974	0.0971934	BCL6	1
BP	GO:0002468	dendritic cell antigen processing and presentation	1/34	15/18723	0.0269056	0.133974	0.0971934	CCL21	1
BP	GO:0010820	positive regulation of T cell chemotaxis	1/34	15/18723	0.0269056	0.133974	0.0971934	CCL21	1
BP	GO:0018298	protein-chromophore linkage	1/34	15/18723	0.0269056	0.133974	0.0971934	IGHA1	1
BP	GO:0031269	pseudopodium assembly	1/34	15/18723	0.0269056	0.133974	0.0971934	CCL21	1
BP	GO:0043508	negative regulation of JUN kinase activity	1/34	15/18723	0.0269056	0.133974	0.0971934	PDCD4	1
BP	GO:0045064	T-helper 2 cell differentiation	1/34	15/18723	0.0269056	0.133974	0.0971934	BCL6	1
BP	GO:1905288	vascular associated smooth muscle cell apoptotic process	1/34	15/18723	0.0269056	0.133974	0.0971934	PDCD4	1
BP	GO:1905459	regulation of vascular associated smooth muscle cell apoptotic process	1/34	15/18723	0.0269056	0.133974	0.0971934	PDCD4	1
BP	GO:2000104	negative regulation of DNA-dependent DNA replication	1/34	15/18723	0.0269056	0.133974	0.0971934	BCL6	1
BP	GO:2000402	negative regulation of lymphocyte migration	1/34	15/18723	0.0269056	0.133974	0.0971934	PADI2	1
BP	GO:1903038	negative regulation of leukocyte cell-cell adhesion	2/34	141/18723	0.0269931	0.133974	0.0971934	BCL6/CCL21	2
BP	GO:0050729	positive regulation of inflammatory response	2/34	142/18723	0.0273479	0.133974	0.0971934	C2CD4A/PDCD4	2
BP	GO:0070997	neuron death	3/34	361/18723	0.0273627	0.133974	0.0971934	FOXQ1/LCN2/THRB	3
BP	GO:0070555	response to interleukin-1	2/34	143/18723	0.0277047	0.133974	0.0971934	LCN2/CCL21	2
BP	GO:0031589	cell-substrate adhesion	3/34	363/18723	0.0277534	0.133974	0.0971934	BCL6/CCL21/NID1	3
BP	GO:0106106	cold-induced thermogenesis	2/34	144/18723	0.0280634	0.133974	0.0971934	LCN2/IRF4	2
BP	GO:0120161	regulation of cold-induced thermogenesis	2/34	144/18723	0.0280634	0.133974	0.0971934	LCN2/IRF4	2
BP	GO:0002713	negative regulation of B cell mediated immunity	1/34	16/18723	0.0286741	0.133974	0.0971934	BCL6	1
BP	GO:0002890	negative regulation of immunoglobulin mediated immune response	1/34	16/18723	0.0286741	0.133974	0.0971934	BCL6	1
BP	GO:0010819	regulation of T cell chemotaxis	1/34	16/18723	0.0286741	0.133974	0.0971934	CCL21	1
BP	GO:0031268	pseudopodium organization	1/34	16/18723	0.0286741	0.133974	0.0971934	CCL21	1
BP	GO:0034393	positive regulation of smooth muscle cell apoptotic process	1/34	16/18723	0.0286741	0.133974	0.0971934	PDCD4	1
BP	GO:0051238	sequestering of metal ion	1/34	16/18723	0.0286741	0.133974	0.0971934	LCN2	1
BP	GO:1903236	regulation of leukocyte tethering or rolling	1/34	16/18723	0.0286741	0.133974	0.0971934	CCL21	1
BP	GO:0045580	regulation of T cell differentiation	2/34	146/18723	0.0287864	0.133974	0.0971934	BCL6/IRF4	2
BP	GO:0045591	positive regulation of regulatory T cell differentiation	1/34	17/18723	0.0304395	0.139045	0.100872	BCL6	1
BP	GO:0045815	positive regulation of gene expression, epigenetic	1/34	17/18723	0.0304395	0.139045	0.100872	PADI2	1
BP	GO:0090713	immunological memory process	1/34	17/18723	0.0304395	0.139045	0.100872	BCL6	1
BP	GO:0002295	T-helper cell lineage commitment	1/34	18/18723	0.0322018	0.144935	0.105145	IRF4	1
BP	GO:0045623	negative regulation of T-helper cell differentiation	1/34	18/18723	0.0322018	0.144935	0.105145	BCL6	1
BP	GO:0050727	regulation of inflammatory response	3/34	386/18723	0.0324622	0.144935	0.105145	BCL6/C2CD4A/PDCD4	3
BP	GO:0046631	alpha-beta T cell activation	2/34	156/18723	0.0325124	0.144935	0.105145	BCL6/IRF4	2
BP	GO:1990845	adaptive thermogenesis	2/34	157/18723	0.032895	0.145266	0.105385	LCN2/IRF4	2
BP	GO:0002902	regulation of B cell apoptotic process	1/34	19/18723	0.0339609	0.145266	0.105385	BCL6	1
BP	GO:0031065	positive regulation of histone deacetylation	1/34	19/18723	0.0339609	0.145266	0.105385	BCL6	1
BP	GO:0032616	interleukin-13 production	1/34	19/18723	0.0339609	0.145266	0.105385	IRF4	1
BP	GO:0032656	regulation of interleukin-13 production	1/34	19/18723	0.0339609	0.145266	0.105385	IRF4	1
BP	GO:0048245	eosinophil chemotaxis	1/34	19/18723	0.0339609	0.145266	0.105385	CCL21	1
BP	GO:0140131	positive regulation of lymphocyte chemotaxis	1/34	19/18723	0.0339609	0.145266	0.105385	CCL21	1
BP	GO:0002577	regulation of antigen processing and presentation	1/34	20/18723	0.035717	0.148486	0.107721	CCL21	1
BP	GO:0003159	morphogenesis of an endothelium	1/34	20/18723	0.035717	0.148486	0.107721	LCN2	1
BP	GO:0031498	chromatin disassembly	1/34	20/18723	0.035717	0.148486	0.107721	PADI2	1
BP	GO:0043011	myeloid dendritic cell differentiation	1/34	20/18723	0.035717	0.148486	0.107721	IRF4	1
BP	GO:0061154	endothelial tube morphogenesis	1/34	20/18723	0.035717	0.148486	0.107721	LCN2	1
BP	GO:0002689	negative regulation of leukocyte chemotaxis	1/34	21/18723	0.03747	0.15235	0.110524	PADI2	1
BP	GO:0007617	mating behavior	1/34	21/18723	0.03747	0.15235	0.110524	THRB	1
BP	GO:0033630	positive regulation of cell adhesion mediated by integrin	1/34	21/18723	0.03747	0.15235	0.110524	CCL21	1
BP	GO:0043373	CD4-positive, alpha-beta T cell lineage commitment	1/34	21/18723	0.03747	0.15235	0.110524	IRF4	1
BP	GO:0034755	iron ion transmembrane transport	1/34	22/18723	0.0392198	0.155201	0.112593	LCN2	1
BP	GO:0035024	negative regulation of Rho protein signal transduction	1/34	22/18723	0.0392198	0.155201	0.112593	BCL6	1
BP	GO:0043371	negative regulation of CD4-positive, alpha-beta T cell differentiation	1/34	22/18723	0.0392198	0.155201	0.112593	BCL6	1
BP	GO:0051151	negative regulation of smooth muscle cell differentiation	1/34	22/18723	0.0392198	0.155201	0.112593	PDCD4	1
BP	GO:2000773	negative regulation of cellular senescence	1/34	22/18723	0.0392198	0.155201	0.112593	BCL6	1
BP	GO:0001659	temperature homeostasis	2/34	174/18723	0.0396671	0.15531	0.112672	LCN2/IRF4	2
BP	GO:0045619	regulation of lymphocyte differentiation	2/34	174/18723	0.0396671	0.15531	0.112672	BCL6/IRF4	2
BP	GO:0002363	alpha-beta T cell lineage commitment	1/34	23/18723	0.0409666	0.155463	0.112783	IRF4	1
BP	GO:0016338	calcium-independent cell-cell adhesion via plasma membrane cell-adhesion molecules	1/34	23/18723	0.0409666	0.155463	0.112783	CLDN2	1
BP	GO:0034695	response to prostaglandin E	1/34	23/18723	0.0409666	0.155463	0.112783	CCL21	1
BP	GO:0043369	CD4-positive or CD8-positive, alpha-beta T cell lineage commitment	1/34	23/18723	0.0409666	0.155463	0.112783	IRF4	1
BP	GO:0060487	lung epithelial cell differentiation	1/34	23/18723	0.0409666	0.155463	0.112783	THRB	1
BP	GO:0072677	eosinophil migration	1/34	23/18723	0.0409666	0.155463	0.112783	CCL21	1
BP	GO:0032103	positive regulation of response to external stimulus	3/34	427/18723	0.0418334	0.156463	0.113508	C2CD4A/PDCD4/CCL21	3
BP	GO:0001783	B cell apoptotic process	1/34	24/18723	0.0427103	0.156463	0.113508	BCL6	1
BP	GO:0060479	lung cell differentiation	1/34	24/18723	0.0427103	0.156463	0.113508	THRB	1
BP	GO:0071676	negative regulation of mononuclear cell migration	1/34	24/18723	0.0427103	0.156463	0.113508	PADI2	1
BP	GO:0090023	positive regulation of neutrophil chemotaxis	1/34	24/18723	0.0427103	0.156463	0.113508	CCL21	1
BP	GO:1903428	positive regulation of reactive oxygen species biosynthetic process	1/34	24/18723	0.0427103	0.156463	0.113508	LCN2	1
BP	GO:2000353	positive regulation of endothelial cell apoptotic process	1/34	24/18723	0.0427103	0.156463	0.113508	PDCD4	1
BP	GO:0002683	negative regulation of immune system process	3/34	434/18723	0.043557	0.158143	0.114727	PADI2/BCL6/CCL21	3
BP	GO:0045785	positive regulation of cell adhesion	3/34	437/18723	0.0443067	0.158143	0.114727	BCL6/CCL21/NID1	3
BP	GO:0010560	positive regulation of glycoprotein biosynthetic process	1/34	25/18723	0.0444509	0.158143	0.114727	CCL21	1
BP	GO:0032753	positive regulation of interleukin-4 production	1/34	25/18723	0.0444509	0.158143	0.114727	IRF4	1
BP	GO:0042832	defense response to protozoan	1/34	25/18723	0.0444509	0.158143	0.114727	IRF4	1
BP	GO:0090312	positive regulation of protein deacetylation	1/34	25/18723	0.0444509	0.158143	0.114727	BCL6	1
BP	GO:0001562	response to protozoan	1/34	26/18723	0.0461885	0.159758	0.115898	IRF4	1
BP	GO:0002407	dendritic cell chemotaxis	1/34	26/18723	0.0461885	0.159758	0.115898	CCL21	1
BP	GO:0046639	negative regulation of alpha-beta T cell differentiation	1/34	26/18723	0.0461885	0.159758	0.115898	BCL6	1
BP	GO:0060219	camera-type eye photoreceptor cell differentiation	1/34	26/18723	0.0461885	0.159758	0.115898	THRB	1
BP	GO:1905063	regulation of vascular associated smooth muscle cell differentiation	1/34	26/18723	0.0461885	0.159758	0.115898	PDCD4	1
BP	GO:0009755	hormone-mediated signaling pathway	2/34	190/18723	0.0464816	0.159758	0.115898	PADI2/THRB	2
BP	GO:0032872	regulation of stress-activated MAPK cascade	2/34	192/18723	0.047362	0.159758	0.115898	PDCD4/CCL21	2
BP	GO:0002719	negative regulation of cytokine production involved in immune response	1/34	27/18723	0.047923	0.159758	0.115898	BCL6	1
BP	GO:0018195	peptidyl-arginine modification	1/34	27/18723	0.047923	0.159758	0.115898	PADI2	1
BP	GO:0071624	positive regulation of granulocyte chemotaxis	1/34	27/18723	0.047923	0.159758	0.115898	CCL21	1
BP	GO:0002285	lymphocyte activation involved in immune response	2/34	194/18723	0.0482485	0.159758	0.115898	BCL6/IRF4	2
BP	GO:0070302	regulation of stress-activated protein kinase signaling cascade	2/34	195/18723	0.0486941	0.159758	0.115898	PDCD4/CCL21	2
BP	GO:0022408	negative regulation of cell-cell adhesion	2/34	196/18723	0.0491412	0.159758	0.115898	BCL6/CCL21	2
BP	GO:0071674	mononuclear cell migration	2/34	196/18723	0.0491412	0.159758	0.115898	PADI2/CCL21	2
BP	GO:0002675	positive regulation of acute inflammatory response	1/34	28/18723	0.0496544	0.159758	0.115898	C2CD4A	1
BP	GO:0010818	T cell chemotaxis	1/34	28/18723	0.0496544	0.159758	0.115898	CCL21	1
BP	GO:0019098	reproductive behavior	1/34	28/18723	0.0496544	0.159758	0.115898	THRB	1
BP	GO:0045589	regulation of regulatory T cell differentiation	1/34	28/18723	0.0496544	0.159758	0.115898	BCL6	1
BP	GO:0061082	myeloid leukocyte cytokine production	1/34	28/18723	0.0496544	0.159758	0.115898	BCL6	1
BP	GO:0090344	negative regulation of cell aging	1/34	28/18723	0.0496544	0.159758	0.115898	BCL6	1
BP	GO:1902624	positive regulation of neutrophil migration	1/34	28/18723	0.0496544	0.159758	0.115898	CCL21	1
BP	GO:1903020	positive regulation of glycoprotein metabolic process	1/34	28/18723	0.0496544	0.159758	0.115898	CCL21	1
CC	GO:0019814	immunoglobulin complex	16/33	167/19550	3.97e-25	1.27e-23	9.19e-24	IGHG1/IGHD/IGHA1/IGHA2/IGHM/IGHV3-48/IGKC/IGKV1-5/IGKV1D-13/IGKV3-20/IGKV4-1/IGLV1-44/IGLV2-23/IGLV3-19/IGLV4-60/IGLV6-57	16
CC	GO:0042571	immunoglobulin complex, circulating	8/33	77/19550	5.11e-13	8.18e-12	5.92e-12	IGHG1/IGHD/IGHA1/IGHA2/IGHM/IGHV3-48/IGKC/IGKV3-20	8
CC	GO:0072562	blood microparticle	9/33	146/19550	1.87e-12	1.99e-11	1.44e-11	IGHG1/IGHD/IGHA1/IGHA2/IGHM/IGKC/IGKV1-5/IGKV3-20/IGKV4-1	9
CC	GO:0009897	external side of plasma membrane	7/33	421/19550	5.38e-06	4.3e-05	3.11e-05	IGHG1/IGHD/IGHA1/IGHA2/IGHM/IGHV3-48/IGKC	7
CC	GO:0035580	specific granule lumen	2/33	62/19550	0.00490454	0.031389	0.0227157	CXCL1/LCN2	2
CC	GO:0034774	secretory granule lumen	3/33	322/19550	0.0167668	0.0698521	0.0505509	CXCL1/PADI2/LCN2	3
CC	GO:0060205	cytoplasmic vesicle lumen	3/33	325/19550	0.0171826	0.0698521	0.0505509	CXCL1/PADI2/LCN2	3
CC	GO:0031983	vesicle lumen	3/33	327/19550	0.017463	0.0698521	0.0505509	CXCL1/PADI2/LCN2	3
CC	GO:0042581	specific granule	2/33	160/19550	0.0297746	0.105865	0.076613	CXCL1/LCN2	2
CC	GO:0035327	transcriptionally active chromatin	1/33	24/19550	0.0397577	0.127225	0.0920705	PADI2	1
MF	GO:0003823	antigen binding	14/30	171/18368	2.73e-21	1.56e-19	1.09e-19	IGHG1/IGHD/IGHA1/IGHA2/IGHM/IGHV3-48/IGKC/IGKV1-5/IGKV3-20/IGKV4-1/IGLV1-44/IGLV2-23/IGLV3-19/IGLV6-57	14
MF	GO:0034987	immunoglobulin receptor binding	7/30	79/18368	3.9e-11	1.11e-09	7.8e-10	IGHG1/IGHD/IGHA1/IGHA2/IGHM/IGHV3-48/IGKC	7
MF	GO:0008009	chemokine activity	4/30	49/18368	1.16e-06	2.21e-05	1.55e-05	CXCL2/CXCL3/CXCL1/CCL21	4
MF	GO:0045236	CXCR chemokine receptor binding	3/30	18/18368	3.16e-06	4.5e-05	3.16e-05	CXCL2/CXCL3/CXCL1	3
MF	GO:0042379	chemokine receptor binding	4/30	72/18368	5.51e-06	6.28e-05	4.4e-05	CXCL2/CXCL3/CXCL1/CCL21	4
MF	GO:0005125	cytokine activity	4/30	235/18368	0.000551063	0.00523509	0.00367375	CXCL2/CXCL3/CXCL1/CCL21	4
MF	GO:0005126	cytokine receptor binding	4/30	271/18368	0.000938844	0.00764487	0.00536482	CXCL2/CXCL3/CXCL1/CCL21	4
MF	GO:0001664	G protein-coupled receptor binding	4/30	295/18368	0.00128527	0.00915758	0.00642637	CXCL2/CXCL3/CXCL1/CCL21	4
MF	GO:0001221	transcription coregulator binding	2/30	78/18368	0.00717003	0.0424606	0.0297969	LMO2/THRB	2
MF	GO:0048018	receptor ligand activity	4/30	487/18368	0.00774528	0.0424606	0.0297969	CXCL2/CXCL3/CXCL1/CCL21	4
MF	GO:0030546	signaling receptor activator activity	4/30	495/18368	0.00819416	0.0424606	0.0297969	CXCL2/CXCL3/CXCL1/CCL21	4
MF	GO:0031490	chromatin DNA binding	2/30	103/18368	0.0122298	0.0580914	0.0407659	BCL6/THRB	2
MF	GO:0001161	intronic transcription regulatory region sequence-specific DNA binding	1/30	11/18368	0.0178248	0.0725726	0.0509281	BCL6	1
MF	GO:0016813	hydrolase activity, acting on carbon-nitrogen (but not peptide) bonds, in linear amidines	1/30	11/18368	0.0178248	0.0725726	0.0509281	PADI2	1
MF	GO:0005527	macrolide binding	1/30	12/18368	0.01943	0.0738339	0.0518132	LCN2	1
MF	GO:0042834	peptidoglycan binding	1/30	18/18368	0.0290076	0.10334	0.072519	IGHM	1
MF	GO:0043425	bHLH transcription factor binding	1/30	27/18368	0.0432047	0.141771	0.0994882	LMO2	1
MF	GO:0043236	laminin binding	1/30	28/18368	0.0447697	0.141771	0.0994882	NID1	1
MF	GO:0031210	phosphatidylcholine binding	1/30	31/18368	0.0494499	0.145364	0.10201	IGHM	1
Table S1：GO functional enrichment analysis of the overlapping genes, comprising BP, CC, and MF. The different GO terms are displayed on the y-axis. Gene ratios enriched in relative GO terms are shown on the x-axis.The table included Ontology, ID, Description, GeneRatio, BgRatio, pvalue, p.adjust, qvalue, geneID and Count of overlapping genes.
