# Supplementary material for: Identification of immune-associated genes for the diagnosis of ulcerative colitis-associated carcinogenesis via integrated bioinformatics analysis
Source: Front Oncol. 2024 Nov 8;14:1475189. doi: 10.3389/fonc.2024.1475189 (PMC11581968; doi:10.3389/fonc.2024.1475189)
Supplement: Supplementary file 4 [file Table2.xlsx]

## Sheet: Sheet1
Table S2. KEGG analysis results of coexpressed genes.
ID	Description	GeneRatio	BgRatio	pvalue	p.adjust	qvalue	geneID	Count
hsa04657	IL-17 signaling pathway	4/12	94/8216	7.42e-06	0.000103546	5.06e-05	CXCL2/CXCL3/CXCL1/LCN2	4
hsa04061	Viral protein interaction with cytokine and cytokine receptor	4/12	100/8216	9.49e-06	0.000103546	5.06e-05	CXCL2/CXCL3/CXCL1/CCL21	4
hsa04064	NF-kappa B signaling pathway	4/12	104/8216	1.11e-05	0.000103546	5.06e-05	CXCL2/CXCL3/CXCL1/CCL21	4
hsa05134	Legionellosis	3/12	57/8216	6.66e-05	0.000466466	0.000227972	CXCL2/CXCL3/CXCL1	3
hsa05120	Epithelial cell signaling in Helicobacter pylori infection	3/12	70/8216	0.000123338	0.000576462	0.00028173	CXCL2/CXCL3/CXCL1	3
hsa04062	Chemokine signaling pathway	4/12	192/8216	0.000123528	0.000576462	0.00028173	CXCL2/CXCL3/CXCL1/CCL21	4
hsa05323	Rheumatoid arthritis	3/12	93/8216	0.00028689	0.00114756	0.000560837	CXCL2/CXCL3/CXCL1	3
hsa05146	Amoebiasis	3/12	102/8216	0.000376789	0.00131876	0.000644507	CXCL2/CXCL3/CXCL1	3
hsa04668	TNF signaling pathway	3/12	112/8216	0.000496048	0.00154326	0.000754225	CXCL2/CXCL3/CXCL1	3
hsa04060	Cytokine-cytokine receptor interaction	4/12	295/8216	0.000641483	0.00179615	0.000877819	CXCL2/CXCL3/CXCL1/CCL21	4
hsa04936	Alcoholic liver disease	3/12	142/8216	0.000991878	0.00252478	0.00123392	CXCL2/CXCL3/CXCL1	3
hsa04621	NOD-like receptor signaling pathway	3/12	186/8216	0.00216028	0.00504065	0.00246348	CXCL2/CXCL3/CXCL1	3
hsa05167	Kaposi sarcoma-associated herpesvirus infection	3/12	194/8216	0.00243663	0.00524813	0.00256487	CXCL2/CXCL3/CXCL1	3
hsa05417	Lipid and atherosclerosis	3/12	215/8216	0.00326438	0.00652876	0.00319075	CXCL2/CXCL3/CXCL1	3
hsa05202	Transcriptional misregulation in cancer	2/12	193/8216	0.031036	0.0579339	0.0283136	BCL6/LMO2	2
Table S2: The information of KEGG pathway analysis included ID number, enriched pathways, generatio, BgRatio, p-value, p-adjuste value and geneID and so on of coexpressed genes.
