# Supplementary material for: Identification of immune-associated genes for the diagnosis of ulcerative colitis-associated carcinogenesis via integrated bioinformatics analysis
Source: Front Oncol. 2024 Nov 8;14:1475189. doi: 10.3389/fonc.2024.1475189 (PMC11581968; doi:10.3389/fonc.2024.1475189)
Supplement: Supplementary file 5 [file Table3.xlsx]

## Sheet: Sheet1
Table S3. Multiple topological analysis results of the hub genes.
node_name	MCC	DMNC	MNC	Degree	EPC	BottleNeck	EcCentricity	Closeness	Radiality	Betweenness	Stress	ClusteringCoefficient
LCN2	32	0.51861	5	7	6.722	4	0.33333	10.3333	3.53333	60.4167	140	0.38095
BCL6	28	0.45378	5	7	6.642	4	0.33333	10.5	3.6	65.7143	138	0.33333
IRF4	51	0.47549	6	7	7.014	4	0.33333	10.3333	3.53333	39.7857	96	0.47619
CXCL2	78	0.51223	7	7	7.204	5	0.33333	10.8333	3.73333	25.4762	82	0.66667
CXCL1	78	0.51223	7	7	7.223	1	0.33333	10.8333	3.73333	25.4762	82	0.66667
CLDN2	7	0.46346	3	4	5.678	2	0.33333	8.66667	3.26667	28	52	0.5
CCL21	72	0.57059	6	6	6.952	1	0.33333	10.1667	3.6	10.8095	46	0.8
THRB	2	0	1	2	3.31	2	0.25	7.33333	2.93333	14.25	22	0
PADI2	2	0	1	2	3.196	2	0.25	7.25	2.86667	14	20	0
CXCL3	48	0.58344	5	5	6.538	1	0.33333	9.33333	3.4	3.82143	18	0.9
RIMKLA	2	0	1	2	2.691	1	0.25	6.5	2.6	4.25	12	0
NID1	1	0	1	1	2.844	1	0.25	6.33333	2.6	0	0	0
FOXQ1	1	0	1	1	2.853	1	0.25	6.33333	2.6	0	0	0
NHSL1	1	0	1	1	2.77	1	0.25	5.75	2.33333	0	0	0
PDCD4	1	0	1	1	2.924	1	0.25	6.41667	2.66667	0	0	0
LMO2	2	0.30779	2	2	4.445	1	0.25	7.25	2.86667	0	0	1
Topological analysis algorithms (MCC, DMNC, EPC, MNC and degree) were applied to comprehensively estimate and identify crucial genes with PPI networks.
